# Supplementary material for: Genetic and Transcriptional Regulatory Mechanisms of Lipase Activity in the Plant Pathogenic Fungus Fusarium graminearum
Source: Microbiol Spectr. 2023 Apr 24;11(3):e05285-22. doi: 10.1128/spectrum.05285-22 (PMC10269793; doi:10.1128/spectrum.05285-22)
Supplement: Supplemental file 2 — Tables S1 and S2. Download spectrum.05285-22-s0002.xls, XLS file, 0.1 MB [file spectrum.05285-22-s0002.xls]

## Sheet: Table S1
Table S1. Phenotypes of 86 lipase gene deletion mutants.
Locus ID	Gene name	Family	Mycelia growth		Sexual development				Conidiation	Toxin production		Virulence	Stress responses														Lipase activity
			CM	MM	NP	PM	AF	AD		ZEA	DON		H2O2	Menadione	NaCl	KCl	Sorbitol	FeSO4	pH4	pH11	Congo Red	Sodium dodecyl sulfate	Iprodione	Fludioxonil	Benomyl	Tebuconazole
FGSG_05906	FGL1	Lipase (class 3)	4a	4b	4c	4d	4e	4f	4g	4h	4h	4i	4j	4j	4j	4j	4j	4j	4j	4j	4j	4j	4j	4j	4j	4j	4k
FGSG_08945	Fg08945	Lipase (class 3)	4	4	4	4	4	4	4	4	4	4	4	4	4	4	4	4	4	4	4	4	4	4	4	4	4
FGSG_04818	FGL3	Lipase (class 3)	4	4	4	4	4	4	4	4	4	4	4	4	4	4	4	4	4	4	4	4	4	4	4	4	4
FGSG_01240	FGL2	Lipase (class 3)	4	4	4	4	4	4	4	4	4	4	4	4	4	4	4	4	4	4	4	4	4	4	4	4	4
FGSG_02082	Fg02082	Lipase (class 3)	4	4	4	4	4	4	4	4	4	4	4	4	4	4	4	4	4	4	4	4	4	4	4	4	4
FGSG_12119	Fg12119	Lipase_GDSL	4	4	4	4	4	4	4	4	4	4	4	4	4	4	4	4	4	4	4	4	4	4	4	4	4
FGSG_02360	Fg02360	Lipase_GDSL_2	4	4	4	4	4	4	4	4	4	4	4	4	4	4	4	4	4	4	4	4	4	4	4	4	4
FGSG_03612	Fg03612	Lipase_GDSL	4	4	4	4	4	4	4	4	4	4	4	4	4	4	4	4	4	4	4	4	4	4	4	4	4
FGSG_03530	Fg03530	Lipase_GDSL_2	4	4	4	4	4	4	4	4	4	4	4	4	4	4	4	4	4	4	4	4	4	4	4	4	4
FGSG_11578	Fg11578	Lipase_GDSL_2	4	4	4	4	4	4	4	4	4	4	4	4	4	4	4	4	4	4	4	4	4	4	4	4	4
FGSG_11229	Fg11229	Lipase_GDSL_2	4	4	4	4	4	4	4	4	4	4	4	4	4	4	4	4	4	4	4	4	4	4	4	4	4
FGSG_09358	Fg09358	Lipase_GDSL	4	4	4	4	4	4	4	4	4	4	4	4	4	4	4	4	4	4	4	4	4	4	4	4	4
FGSG_04848	Fg04848	Lipase_GDSL_2	4	4	4	4	4	4	4	4	4	4	4	4	4	4	4	4	4	4	4	4	4	4	4	4	4
FGSG_13219	Fg13219	Lipase_GDSL_2	4	4	4	4	4	4	4	4	4	4	4	4	4	4	4	4	4	4	4	4	4	4	4	4	4
FGSG_11112	Fg11112	Lipase_GDSL_2	4	4	4	4	4	4	4	4	4	4	4	4	4	4	4	4	4	4	4	4	4	4	4	4	4
FGSG_00968	Fg00968	Lipase_GDSL_2	4	4	4	4	4	4	4	4	4	4	4	4	4	4	4	4	4	4	4	4	4	4	4	4	4
FGSG_07261	Fg07261	Lipase_GDSL_2	4	4	4	4	4	4	4	4	4	4	4	4	4	4	4	4	4	4	4	4	4	4	4	4	4
FGSG_04677	Fg04677	Lipase_GDSL_2	4	4	4	4	4	4	4	4	4	4	4	4	4	4	4	4	4	4	4	4	4	4	4	4	4
FGSG_03129	Fg03129	Lipase_GDSL_2	4	4	4	4	4	4	4	4	4	4	4	4	4	4	4	4	4	4	4	4	4	4	4	4	4
FGSG_01223	Fg01223	Lipase_GDSL_2	4	4	4	4	4	4	4	4	4	4	4	4	4	4	4	4	4	4	4	4	4	4	4	4	4
FGSG_11280	Fg11280	Lipase_GDSL_2	4	4	4	4	4	4	4	4	4	4	4	4	4	4	4	4	4	4	4	4	4	4	4	4	4
FGSG_02634	Fg02634	Patatin	4	4	4	4	4	4	4	4	4	4	4	4	4	4	4	4	4	4	4	4	4	4	4	4	4
FGSG_00520	Fg00520	Patatin	4	4	4	4	4	4	4	4	4	4	4	4	4	4	4	4	4	4	4	4	4	4	4	4	4
FGSG_08139	Fg08139	Patatin	4	4	3	3	4	4	4	4	4	4	4	4	4	4	4	4	4	4	4	2	4	4	4	4	4
FGSG_07555	FgTGL4	Patatin	4	4	4	4	4	4	4	4	4	4	4	4	4	4	4	4	4	4	4	4	4	4	4	4	4
FGSG_11174	Fg11174	Patatin	4	4	4	4	4	4	4	4	4	4	4	4	4	4	4	4	4	4	4	4	4	4	4	4	4
FGSG_11429	Fg11429	Patatin	4	4	4	4	4	4	4	4	4	4	4	4	4	4	4	4	4	4	4	4	4	4	4	4	4
FGSG_05297	Fg05297	Patatin	4	3	3	3	4	4	4	4	4	4	4	4	4	4	4	4	4	4	4	4	4	4	4	4	4
FGSG_06645	Fg06645	Patatin	4	4	4	4	4	4	4	4	4	4	4	4	4	4	4	4	4	4	4	4	4	4	4	4	4
FGSG_00208	Fg00208	Patatin	4	3	4	4	4	4	4	4	4	4	4	4	4	4	4	4	4	4	4	2	4	4	4	4	4
FGSG_03062	Fg03062	Patatin	4	4	4	4	4	4	4	4	4	4	4	4	4	4	4	4	4	4	4	4	4	4	4	4	4
FGSG_08150	Fg08150	PLA2_B	4	4	4	4	4	4	4	4	4	4	4	4	4	4	4	4	4	4	4	4	4	4	4	4	4
FGSG_10693	Fg10693	PLA2_B	4	4	4	4	4	4	4	4	4	4	4	4	4	4	4	4	4	4	4	4	4	4	4	4	4
FGSG_02823	Fg02823	PLA2_B	4	4	4	4	4	4	4	4	4	4	4	4	4	4	4	4	4	4	4	4	4	4	4	4	4
FGSG_03875	Fg03875	PLA2_B	4	4	4	4	4	4	4	4	4	4	4	4	4	4	4	4	4	4	4	4	4	4	4	4	4
FGSG_01969	Fg01969	PLA2_B	4	4	4	4	4	4	4	4	4	4	4	4	4	4	4	4	4	4	4	4	4	4	4	4	4
FGSG_02073	Fg02073	PLA2_B	4	4	4	4	4	4	4	4	4	4	4	4	4	4	4	4	4	4	4	4	4	4	4	4	4
FGSG_09917	FgPLD1	PLDc	1	1	0	0	0	0	2	6	6	0	6	4	4	4	4	6	6	2	6	2	4	4	4	4	4
FGSG_06175	FgPLD3	PLDc_2	4	4	4	4	4	4	4	4	4	4	4	4	4	4	4	4	4	4	4	4	4	4	4	4	4
FGSG_01973	FgPLD2	PLDc	4	4	4	4	4	4	4	4	4	4	4	4	4	4	4	4	4	4	4	4	4	4	4	4	4
FGSG_09004	Fg09004	PLDc_2	4	4	4	4	4	4	4	4	4	4	4	4	4	4	4	4	4	4	4	4	4	4	4	4	4
FGSG_06404	Fg06404	Abhydrolase_2	4	4	4	4	4	4	4	4	4	4	4	4	4	4	4	4	4	4	4	4	4	4	4	4	4
FGSG_07372	Fg07372	Abhydrolase_2	5	5	4	4	4	4	4	4	4	4	4	4	4	4	4	4	4	4	4	4	4	4	4	4	4
FGSG_03358	Fg03358	Abhydrolase_2	4	4	4	4	4	4	4	4	4	4	4	4	4	4	4	4	4	4	4	4	4	4	4	4	4
FGSG_09154	Fg09154	Abhydrolase_2	4	4	4	4	4	4	4	4	4	4	4	4	4	4	4	4	4	4	4	4	4	4	4	4	4
FGSG_09256	Fg09256	Abhydrolase_2	4	4	4	4	4	4	4	4	4	4	4	4	4	4	4	4	4	4	4	4	4	4	4	4	4
FGSG_08571	Fg08571	Abhydrolase_1	4	4	4	4	4	4	4	4	4	4	4	4	4	4	4	4	4	4	4	4	4	4	4	4	4
FGSG_03532	TRI8	LIP	4	4	4	4	4	4	4	4	2	4	4	4	4	4	4	4	4	4	4	4	4	4	4	4	4
FGSG_03486	Fg03486	LIP	4	4	4	4	4	4	4	4	4	4	4	4	4	4	4	4	4	4	4	4	4	4	4	4	4
FGSG_03846	Fg03846	LIP	4	4	4	4	4	4	4	4	4	4	4	4	4	4	4	4	4	4	4	4	4	4	4	4	4
FGSG_03911	Fg03911	Phospholip_A2_3	4	4	4	4	4	4	4	4	4	4	4	4	4	4	4	4	4	4	4	4	4	4	4	4	4
FGSG_01571	Fg01571	Abhydrolase_3	4	4	4	4	4	4	4	4	4	4	4	4	4	4	4	4	4	4	4	4	4	4	4	4	4
FGSG_01603	LIP1	Coesterase	4	4	4	4	4	4	4	4	4	4	4	4	4	4	4	4	4	4	4	4	4	4	4	4	2
FGSG_01711	Fg01711	Coesterase	4	4	4	4	4	4	4	4	4	4	4	4	4	4	4	4	4	4	4	4	4	4	4	4	4
FGSG_02133	FAEC2	Tannase	4	4	4	4	4	4	4	4	4	4	4	4	4	4	4	4	4	4	4	4	4	4	4	4	4
FGSG_02944	Fg02944	Coesterase	4	4	4	4	4	4	4	4	4	4	4	4	4	4	4	4	4	4	4	4	4	4	4	4	4
FGSG_02987	FAEC3	Tannase	4	4	4	4	4	4	4	4	4	4	4	4	4	4	4	4	4	4	4	4	4	4	4	4	4
FGSG_03217	Fg03217	Tannase	4	4	4	4	4	4	4	4	4	4	4	4	4	4	4	4	4	4	4	4	4	4	4	4	4
FGSG_03243	Fg03243	Coesterase	4	4	4	4	4	4	4	4	4	4	4	4	4	4	4	4	4	4	4	4	4	4	4	4	4
FGSG_03601	Fg03601	Coesterase	4	4	4	4	4	4	4	4	4	4	4	4	4	4	4	4	4	4	4	4	4	4	4	4	4
FGSG_03687	Fg03687	Coesterase	4	4	4	4	4	4	4	4	4	4	4	4	4	4	4	4	4	4	4	4	4	4	4	4	4
FGSG_03738	Fg03738	Abhydrolase_3	4	4	4	4	4	4	4	4	4	4	4	4	4	4	4	4	4	4	4	4	4	4	4	4	4
FGSG_04657	Fg04657	Abhydrolase_3	4	4	4	4	4	4	4	4	4	4	4	4	4	4	4	4	4	4	4	4	4	4	4	4	4
FGSG_05597	Fg05597	Abhydro_lipase	4	4	4	4	4	4	4	4	4	4	4	4	4	4	4	4	4	4	4	4	4	4	4	4	4
FGSG_05935	Fg05935	Coesterase	4	4	4	4	4	4	4	4	4	4	4	4	4	4	4	4	4	4	4	4	4	4	4	4	4
FGSG_06437	Fg06437	Coesterase	4	4	4	4	4	4	4	4	4	4	4	4	4	4	4	4	4	4	4	4	4	4	4	4	4
FGSG_06807	Fg06807	DUF676	4	4	4	4	4	4	4	4	4	4	4	4	4	4	4	4	4	4	4	4	4	4	4	4	4
FGSG_08192	Fg08192	Abhydrolase_3	4	4	4	4	4	4	4	4	4	4	4	4	4	4	4	4	4	4	4	4	4	4	4	4	4
FGSG_08746	Fg08746	Abhydrolase_3	4	4	4	4	4	4	4	4	4	4	4	4	4	4	4	4	4	4	4	4	4	4	4	4	4
FGSG_09122	Fg09122	Coesterase	4	4	4	4	4	4	4	4	4	4	4	4	4	4	4	4	4	4	4	4	4	4	4	4	4
FGSG_09181	Fg09181	Coesterase	4	4	4	4	4	4	4	4	4	4	4	4	4	4	4	4	4	4	4	4	4	4	4	4	4
FGSG_09264	Fg09264	Abhydrolase_3	4	4	4	4	4	4	4	4	4	4	4	4	4	4	4	4	4	4	4	4	4	4	4	4	4
FGSG_10020	Fg10020	PGAP1	4	4	4	4	4	4	4	4	4	4	4	4	4	4	4	4	4	4	4	4	4	4	4	4	4
FGSG_10308	Fg10308	DUF676	4	4	4	4	4	4	4	4	4	4	4	4	4	4	4	4	4	4	4	4	4	4	4	4	4
FGSG_10713	Fg10713	Coesterase	4	4	4	4	4	4	4	4	4	4	4	4	4	4	4	4	4	4	4	4	4	4	4	4	4
FGSG_11555	Fg11555	Abhydrolase_3	4	4	4	4	4	4	4	4	4	4	4	4	4	4	4	4	4	4	4	4	4	4	4	4	4
FGSG_11562	Fg11562	Tannase	4	4	4	4	4	4	4	4	4	4	4	4	4	4	4	4	4	4	4	4	4	4	4	4	4
FGSG_12548	FAEC1	Tannase	4	4	4	4	4	4	4	4	4	4	4	4	4	4	4	4	4	4	4	4	4	4	4	4	4
FGSG_12678	Fg12678	DUF676	4	3	3	3	4	4	4	4	4	4	4	4	2	2	2	4	4	4	4	4	4	4	4	4	4
FGSG_13493	Fg13493	DUF676	4	4	4	4	4	4	4	4	4	4	4	4	4	4	4	4	4	4	4	4	4	4	4	4	4
FGSG_13655	Fg13655	Coesterase	4	4	4	4	4	4	4	4	4	4	4	4	4	4	4	4	4	4	4	4	4	4	4	4	4
FGSG_13982	Fg13982	Tannase	4	4	4	4	4	4	4	4	4	4	4	4	4	4	4	4	4	4	4	4	4	4	4	4	4
FGSG_07080	Fg07080	Coesterase	4	4	4	4	4	4	4	4	4	4	4	4	4	4	4	4	4	4	4	4	4	4	4	4	4
FGSG_03209	FGL4	Coesterase	4	4	4	4	4	4	4	4	4	4	4	4	4	4	4	4	4	4	4	4	4	4	4	4	4
FGSG_09099	Fg09099	Coesterase	4	4	4	4	4	4	4	4	4	4	4	4	4	4	4	4	4	4	4	4	4	4	4	4	4
FGSG_03095	Fg03095	Coesterase	4	4	4	4	4	4	4	4	4	4	4	4	4	4	4	4	4	4	4	4	4	4	4	4	4
a Percentage of average radial growth on complete media (CM) of each mutant compared to wild-type strain was scored (5, more than wild-type strain; 4, 91-100%; 3, 61-90%; 2, 31-60 %; 1, 0-30 %; 0, 0 %).
b Percentage of average radial growth on minimal media (MM) of each mutant compared to wild-type strain was scored (5, more than wild-type strain; 4, 91-100%; 3, 61-90%; 2, 31-60 %; 1, 0-30 %; 0, 0 %).
c Number of perithecium (NP) was scored from “0” to “5” (1, less than 25% of wild-type strain; 2, 25-50% less; 3, 50-75% less; 4, 75-100% less; 5, more than wild-type strain; 0, no perithecium).
d Perithecia maturation (PM) was determined by size compared to wild-type strain (4, normal; 3, 1-2 day delayed; 2, 3-7 days delayed; 1, more than 7 days delayed maturation).
e Ascospore formation (AF) represents the existence and morphology of ascospores (4, normal ascospores; 2, abnormal shape of ascospore; 0, no observable ascospores).
f Ascospore discharge (AD) was determined by discharged number of ascospores compared to wild-type strain (4, normal; 2, reduced; 0, no discharge).
g Conidiation represents conidia production of each mutant compared to wild-type strain (4, normal; 2, reduced; 0, no visible conidia production).
h Toxin production (ZEA, zearalenone; DON, deoxynivalenol) was quantified compared to wild-type strain (6, overproduction; 4, similar to wild-type strain; 2, reduced production; 0, no detectable production).
i Virulence on wheat heads was scored (4, normal; 0, markedly reduced virulence compared to wild-type strain).
j Radial growth of mutants on each stress-inducing media was evaluated compared to growth on mock complete media (CM) (2, susceptible; 4, normal; 6, resistant).
k Lipase activity of each mutant was determined by fluorescence emitted on the rhodamine B plate containing olive oil compared to wild-type strain (6, increased; 4, normal; 2, reduced; 0, no detectable activity).

## Sheet: Table S2
Table S2. Primers used in this study.
Primers used to generate deletion mutants
Gene name	Oligo name	Sequence (5' to 3')
FGL1	05906-5F	GTACGATTGGAGCGCATTTGATTAG
	05906-5R	gcacaggtacacttgtttagagGCTGGCCTGGGATATCCTGACTTA
	05906-3F	ccttcaatatcatcttctgtcgCTCACGCCAACCGCTCATCA
	05906-3R	GCAACGAGGAGCAACAATCAGA
	05906-5N	CGAGTACCCCGTCCAAAACCT
	05906-3N	CCATGGAGCGAACCTTTTGAGT
	05906 WITH 5F	ACAAGCTGTGACAAGATGGGAACTC
Fg08945	08945-5F	AGCGCTTGGATGATTCGGAGAC
	08945-5R	gcacaggtacacttgtttagagaTCCGATTGGGAATTGCTTTAGACA
	08945-3F	ccttcaatatcatcttctgtcgaTCGGATTACGCGATAGGTTCTGTG
	08945-3R	AGTGTCAATGAGGCAAGGCTGTG
	08945-5N	CAGAGCACCAGTACCGACGACAG
	08945-3N	CATGCTTTGGTGCTTGGTTCGT
	08945 WITH 5F	CGGCCCTTGAACTGAGACGAA
FGL3	04818-5F	AATGTCATCCGCCGATCCTATAAA
	04818-5R	gcacaggtacacttgtttagagTAGTCGCCAGCTGAAAGAAACAAC
	04818-3F	ccttcaatatcatcttctgtcgCTGCTCAGGTTGGTGGGTTCTAA
	04818-3R	GGTGACGGTTGTAGGAGGCTGTAA
	04818-5N	CGTTCAGCATCACATCGTCCAG
	04818-3N	GGTGGAGGACTTGGGTGATGATT
	04818 WITH 5F	TGGTGAAGTGAGCTAGTGGGAAGG
FGL2	01240-5F	TGCAGACGCACCTCCAGACTTT
	01240-5R	gcacaggtacacttgtttagagaGAATCCGCAAGTTTGAACCGC
	01240-3F	ccttcaatatcatcttctgtcgaCGCAGACTGGGGTAGAGGACG
	01240-3R	GACGACACGCAAAGCTTCCATC
	01240-5N	CGGACTCGTTATTCTCTCTGCCC
	01240-3N	TTTGGTCCCGCTCGCTGAA
	01240 WITH 5F	GCTTGGGTTGGGGCTGTGTT
Fg02082	02082-5F	CAACGCAGTGAGCATGAATCCTT
	02082-5R	gcacaggtacacttgtttagagaTGGGTGGAGGAGGCTGAGGG
	02082-3F	ccttcaatatcatcttctgtcgaCTCGTGGAAATAAACAACCCCGT
	02082-3R	AGCGGAGATACCCAGGAAAATGTT
	02082-5N	CATGGGGCATGCATCGTCAG
	02082-3N	CCCATGAACTCGTATGAGCCCAA
	02082 WITH 5F	CGGGTCTGTTATCGAGGGTTTGT
Fg12119	12119-5F	TAGCCTTCATCCTGGCACGGTA
	12119-5R	gcacaggtacacttgtttagagaGCGAGAGCCGGTAGGATAAGCTT
	12119-3F	ccttcaatatcatcttctgtcgaCTTGAAAACAACGGCTTTGGATGG
	12119-3R	CCGATTCCACTACTCTTATGCCCA
	12119-5N	CGCACGTCGGCTCTGTCAATC
	12119-3N	CTCCGAGTCTTCAGGTGGGTTGTC
	12119 WITH 5F	GCTTGGACAGCCGTATTCTGAAAC
Fg02360	02360-5F	CCTTCTTGGCGGTTGGTAGTCTCA
	02360-5R	gcacaggtacacttgtttagagaGGCGTTTCTCATTCTTGCTTGGA
	02360-3F	ccttcaatatcatcttctgtcgaTACTAAGACGGCACCTGAAAACGG
	02360-3R	CGTTGCTCTTGGCCGTATCTTTTA
	02360-5N	CGTAGTCTACCGTCATCGCTGAGG
	02360-3N	CGCGTGGGACTGGAGCAACT
	02360 WITH 5F	AAAAGGCGCTGGGGCAAGG
Fg03612	03612-5F	AACGGCTTCTCAGGGTCAAACATC
	03612-5R	gcacaggtacacttgtttagagCTGCCGAACAAGGAATGAAGTATAGAC
	03612-3F	ccttcaatatcatcttctgtcgTGTTTCTGGTCACGAGTTTCCGA
	03612-3R	CCGAGCTGGCGTGGTCTTTG
	03612-5N	GCTAGACTGATGCCGAGTGTTCCA
	03612-3N	ATTCGATCCCCGCTCTGTTTCA
	03612 WITH 5F	GGCGAATGTCTGGGAACAGCA
Fg03530	03530-5F	GGACGGCCTTGACGAGTGCTA
	03530-5R	gcacaggtacacttgtttagagAATTCATGAGCGTCGCTACTGGA
	03530-3F	ccttcaatatcatcttctgtcgCAGTTGTGTCACCCCCCGATT
	03530-3R	GCTGGGCGTCTCAAGAAATCAC
	03530-5N	CAGACGAACAGCGTTGAAACCC
	03530-3N	GGAGGAGACAGCCGGTTTGAC
	03530 WITH 5F	TCGCAGCCTGAACACCTCCA
Fg11578	11578-5F	GGAAGTGTTTGGCATAGGGAATGA
	11578-5R	gcacaggtacacttgtttagagTGGCGATACTTTGACCAGCAGC
	11578-3F	ccttcaatatcatcttctgtcgAAAACCGCTAGTGCCACCTGTG
	11578-3R	GATAGAAAATAATAATAGGCAGAT
	11578-5N	TCTCCAGGAGAGTTGCCGTCTTG
	11578-3N	GGTATACCCTACTTTTCACTTTT
	11578 WITH 5F	CATAATACGGAGGCTCGGAAGACC
Fg11229	11229-5F	ATTTCCGCATAACATACGACACCG
	11229-5R	gcacaggtacacttgtttagagaTGGCGAAAAATCTCCGAAGTGTAG
	11229-3F	ccttcaatatcatcttctgtcgaGCCTGTCAAGATGAGCGAGAGTGA
	11229-3R	CAATTGTGTTGCGAGGGTATGTCC
	11229-5N	CGCTCTGAATATTTCCTCGGTGG
	11229-3N	TCAAATGGTAACGCCCCAGAAAT
	11229 WITH 5F	AGCCCGTTGAGCCTGTTCCTT
Fg09358	09358-5F	CCCCGATCCCGACCCTACTT
	09358-5R	gcacaggtacacttgtttagagaGGTGGTGAAGTACGGTGAAGGGA
	09358-3F	ccttcaatatcatcttctgtcgaATTCGCCAGTTCTCGGGATGA
	09358-3R	AAAACGCCGAGCCTATGGGTAAAA
	09358-5N	TTATGCTACTGGCGAGCCTGTCA
	09358-3N	ACAGCACTTCCATGATGTCGCC
	09358 WITH 5F	GCACAGAGGCCAATTACCCAAGA
Fg04848	04848-5F	ACGGTGGATGGAGCTAGGTAAGGA
	04848-5R	gcacaggtacacttgtttagagTCATCAAAACCCCGGATTACAAC
	04848-3F	ccttcaatatcatcttctgtcgTGTGGGGATACCTCACTAGTATAGCG
	04848-3R	TGGCGCAACAACCATGATACAAT
	04848-5N	GACTCTGTCATGCTCGACGGTTG
	04848-3N	TTGACGTCCTTTGCTTGATTCACA
	04848 WITH 5F	CGTCGTTGGCGCCACTTCT
Fg13219	13219-5F	GGAGCTCGAAATCATCGCAGATAC
	13219-5R	gcacaggtacacttgtttagagaGCGAAAAGTGCCAAAACATAGCG
	13219-3F	ccttcaatatcatcttctgtcgaAGACCCCAACGGTGGTGACAG
	13219-3R	CTCCGGCCAGTAACCTTCTTCG
	13219-5N	CCGGCCCTGGTCTCATCG
	13219-3N	GTTTGTGTTGAAGGGGTCTGTTGG
	13219 WITH 5F	TCTTGACTGCCTCTCCAGGTTCAG
Fg11112	11112-5F	CAAGAACCATGCTTCGTCGGAG
	11112-5R	gcacaggtacacttgtttagagCATCCGAATTGCCTAAATGGGTAA
	11112-3F	ccttcaatatcatcttctgtcgCGGCCGGTTATTTATCAAGTATAGC
	11112-3R	TGATGATGGACGTTTCTCTGAGGA
	11112-5N	CCATCTGTAGCCACGACTTCATCA
	11112-3N	GAGCCCATTGAGATGCTTGAGAT
	11112 WITH 5F	GGGTTGACTCTACCAACAAAGCGA
Fg00968	00968-5F	TGGCGATCTTCTGCTGAGAGGA
	00968-5R	gcacaggtacacttgtttagagaGCGGAGCTTCTTACGAGGCATAG
	00968-3F	ccttcaatatcatcttctgtcgaACGAGGGCTATATTGTTGTCCGC
	00968-3R	GGGTTTCAACACATGGCAGACTTT
	00968-5N	GTAGAAAACAGGCGCCTCATTCAG
	00968-3N	TGCCGAGTGGAAACAATCATAACG
	00968 WITH 5F	CTGGAAAGGTGCCTGTGAGTCG
Fg07261	07261-5F	CCGGCATGATTGGAGGGTGTA
	07261-5R	gcacaggtacacttgtttagagaGGAATTCTCACGGCCATTTGAAG
	07261-3F	ccttcaatatcatcttctgtcgaCACTGGCGATTAAACTGGGTGGT
	07261-3R	TAGCGAGCGTTCCATCATAAGACC
	07261-5N	AGGAGATGTGACGGAACGGATGT
	07261-3N	GGATCCCAAAAGTTCCTCGCC
	07261 WITH 5F	TTGGAAAGAGAAACCCTCCTGAAGAT
Fg04677	04677-5F	GAATGAGCCTGCCACACCACT
	04677-5R	gcacaggtacacttgtttagagACCCTGGATGTTGAAGGTGTGAA
	04677-3F	ccttcaatatcatcttctgtcgTCGTCACATTCACTGTGGAAGTCA
	04677-3R	TCCCCTGAGTCTTGTGTCCGTAGT
	04677-5N	ATCGACCTGTTCCATAAGCAGTCC
	04677-3N	ACTATCAACAAGGGCACCAACGG
	04677 WITH 5F	TGTGTTGGCGGTATTTTGCGTAGT
Fg03129	03129-5F	CCTTGTCAGAAACAGTGATGCCG
	03129-5R	gcacaggtacacttgtttagagaGAACCTGCTTCGATTCCCTTGTATA
	03129-3F	ccttcaatatcatcttctgtcgaGCTGGTCATGGAACGAGATAAGGTG
	03129-3R	CGCTGCCGCTGAGAACGA
	03129-5N	CGCATAATGACGATCCGACTCAC
	03129-3N	TGTGGCGCTAGTTATTGAGTGTGC
	03129 WITH 5F	AGAACCCAAGCCGACAATCAACTG
Fg01223	01223-5F	GATGGTGTTGGTTGCAAGAGAAGA
	01223-5R	gcacaggtacacttgtttagagCGATGCCGCGAAATGAAGATA
	01223-3F	ccttcaatatcatcttctgtcgGACAACAAACCGGGTCATTCATC
	01223-3R	GATGATGTCCTGATCCTTTCGCTC
	01223-5N	ACTGGGTAGGCCTGTGCTTGTTTA
	01223-3N	AATGTTGCCAGCACCTGTCGTAA
	01223 WITH 5F	GGCCGTGTCTTGTCGAGGTAGG
Fg11280	11280-5F	TGGACAACGTCTCTGTCAGGATGA
	11280-5R	gcacaggtacacttgtttagagTATACGCGCAACAATCATAAGCAC
	11280-3F	ccttcaatatcatcttctgtcgGAGGATGTGTTGGAGTCCGAAAAT
	11280-3R	CCATGAAGGCGACGTTAAGGATAA
	11280-5N	TCTGCTAGGTGTCTCTTGGTGCG
	11280-3N	ACGCAGGACAAGGATGGATGAA
	11280 WITH 5F	AGTAGGGGCTTTGAGGTATGAGAGGA
Fg02634	02634-5F	CCAGATTCGGTGTCATTTCGTTTTA
	02634-5R	gcacaggtacacttgtttagagaTGTATCCTTCCTCCTGACTCCGC
	02634-3F	ccttcaatatcatcttctgtcgaTACCCTGTGGACGATGATGAGCC
	02634-3R	GGGGGTGGTGCTGCGTGT
	02634-5N	AAGAACACGCGTATTGCTGGTCA
	02634-3N	CAATCAGTCGATGGTTGTAAGGTGC
	02634 WITH 5F	TGAAGATAGAATAACCTCGGACGCC
Fg00520	00520-5F	ACACATCAGGCGGGTTGCTAACT
	00520-5R	gcacaggtacacttgtttagagaGCAGGGACATGATTAGTTAGAAACGA
	00520-3F	ccttcaatatcatcttctgtcgaTGGAAGCATCGATAAACATTAGCCC
	00520-3R	CGTCTCTTGTGTTTTCAGCGGC
	00520-5N	AAAACGCCGAGGCTAAGATGGT
	00520-3N	CGCATGGCATAACTTTCTCTAACCC
	00520 WITH 5F	GCGCGGCTTCTTCCCAGTC
Fg08139	08139-5F	TCCTATGGGAGTGTCACGATTGC
	08139-5R	gcacaggtacacttgtttagagTCGATGGTTTGTCAAGGTAGGATG
	08139-3F	ccttcaatatcatcttctgtcgGTGCCTGAAAACTGCCTCTCAA
	08139-3R	ACTGAATTCATCGCCATCGTCTTC
	08139-5N	TCCAACAATGCACTCAGCAGAAAT
	08139-3N	GAGCTTGATCGTGACATTGTGTGG
	08139 WITH 5F	ACATGCCATCAGCCGACACG
FgTGL4	07555-5F	CCAACCAATGTCAAGCAAAAAGGA
	07555-5R	gcacaggtacacttgtttagagaCGGACATTGCGACAGCCTACG
	07555-3F	ccttcaatatcatcttctgtcgaGCGTGCGGGCTGGATACTATG
	07555-3R	AGATGCCCTTGCCCCAGTTCT
	07555-5N	CTCGGAGAAATAGCCACTGTCGTC
	07555-3N	GAGGGAGAAGGAAGTGTAGTCGCC
	07555 WITH 5F	TTGACTTTGTAGGAGGTTTCGCAGA
Fg11174	11174-5F	AAAGCTAGCGTCGCTGAGTTGTG
	11174-5R	gcacaggtacacttgtttagagGCATCATGCTGCACGTAGTTCC
	11174-3F	ccttcaatatcatcttctgtcgTCCACCAGTATTGTGTCCTTTTCG
	11174-3R	CACGGTTTGCGAGAATTGAGTTG
	11174-5N	TTAACGTCTTGGCATCCCAGTCAT
	11174-3N	ACCAGGACCCGATCTAACACAGG
	11174 WITH 5F	CCCACTCTTTCCATGACATTCTTGA
Fg11429	11429-5F	TGAATCGCAACTATGGGACCTATGG
	11429-5R	gcacaggtacacttgtttagagaGGTTTTTGCGCTTTTGGACACG
	11429-3F	ccttcaatatcatcttctgtcgaAGGAAGACTATGGCTGATCCAAATGA
	11429-3R	CGTCGTCTTCATGAGTAGGCACAAC
	11429-5N	GTCCGAATCCACCTCCTCCTGA
	11429-3N	CTGCTGGCTGCTGGTAAGAGAAAC
	11429 WITH 5F	GATACCACCAGTGCTTGTGCCAC
Fg05297	05297-5F	CAGATCGTGCATGTTTCGTGTTG
	05297-5R	gcacaggtacacttgtttagagTGGCTGATGATGAAGATGCTGC
	05297-3F	ccttcaatatcatcttctgtcgGCGACGAGCGAGTATCTGACCT
	05297-3R	TCAGCATCAAGCCACCCTATCTG
	05297-5N	AGCACATTATCAAGCAGGAGACGA
	05297-3N	AGTGGTTGTGGGGTGATGAATAGT
	05297 WITH 5F	CATGTGTAAGGCTCATGAACGGTG
Fg06645	06645-5F	TCGTTTTCGGGTTCAAGTGTTAGG
	06645-5R	gcacaggtacacttgtttagagaCTGGCCGGAGCGAAACATAAG
	06645-3F	ccttcaatatcatcttctgtcgaGATCGTTAACAGCAATTTTCAAGCG
	06645-3R	CGGTGGACAGGCATGTGAGTCTTA
	06645-5N	ACTTGCCACACTCGATCGTTTGA
	06645-3N	CGTAATGGCGTTGAAAGACTGGTT
	06645 WITH 5F	GACGATGACATTGCGAACGAGTTT
Fg00208	00208-5F	TGATGTAAGTCCAGGTGGCAGTGA
	00208-5R	gcacaggtacacttgtttagagaCTCCATGTTGGCTTCGGCG
	00208-3F	ccttcaatatcatcttctgtcgaCTGGCAAACTGGATCATCTCGC
	00208-3R	CTTCGGTTTCCATGGAACAACG
	00208-5N	TGCCCACGTTGCATTCTACTCG
	00208-3N	ACTCCTCCACAAGCGTCCCATTA
	00208 WITH 5F	CGCGCCTCCAAAGTACCGTC
Fg03062	03062-5F	CCACAGCCATCAATCGGTCGT
	03062-5R	gcacaggtacacttgtttagagaACCACTATGGGTTCATTCTGTTCGTT
	03062-3F	ccttcaatatcatcttctgtcgaAAGTGATACAAGCTCGAAGTGGCG
	03062-3R	TACTTGTTATCCAGGTTGGTGCCC
	03062-5N	TAAATCGCTGAAACTGAACCCGTC
	03062-3N	GCACCAACCTGATGCTACACCAC
	03062 WITH 5F	AAGGTCATGAAAAGCCCATACAGGT
Fg08150	08150-5F	GCCATTACCCAACGCACGAA
	08150-5R	gcacaggtacacttgtttagagACATGCGTCCAGACAGCTACAGAG
	08150-3F	ccttcaatatcatcttctgtcgGTTCGGCGTGCTTCAAAGAATAC
	08150-3R	ACACATTGGTGGGACGCTTCTC
	08150-5N	TGGGTGTCTTGTACTCAACGACGA
	08150-3N	ACTGTTGAGTGGACGCCTGGTATT
	08150 WITH 5F	CGATTCAGCAGCGGAGATACCC
Fg10693	10693-5F	CCCCAGATAAGAATCTCCCGTGTT
	10693-5R	gcacaggtacacttgtttagagaAGCTAGAGCCAGCAATACCACAGAGT
	10693-3F	ccttcaatatcatcttctgtcgaCCATTGAAGGGGGTAGCAGGTTT
	10693-3R	TCCACGAAAAATGCCAGGAACTAC
	10693-5N	GTCGCCATTGCTACCCCTCAC
	10693-3N	TGCCCCAACCAGATTTCATAGTGT
	10693 WITH 5F	ATGCGTTAGATGGGGTGTGGG
Fg02823	02823-5F	TCGTCGTGTCATCAACCCTCG
	02823-5R	gcacaggtacacttgtttagagaCATCATCTGCTTTGCTCTGCGTG
	02823-3F	ccttcaatatcatcttctgtcgaTTCTGTCTGTAGCCGCGATGGTTT
	02823-3R	CCGGTACGAAGAAAATGGGAGACT
	02823-5N	TGCCTTTGGGAACTCTGCTCTATG
	02823-3N	AGGAACGACGACGGCTAACAGTG
	02823 WITH 5F	AGCATCAAAGGCCTTCCAGACAC
Fg03875	03875-5F	TCAAGGCGAGCGCTACAGGA
	03875-5R	gcacaggtacacttgtttagagaGGCCAGTCTTGTTGTTGCGTGA
	03875-3F	ccttcaatatcatcttctgtcgaCATCAGTGTACCATCCTGAACCGC
	03875-3R	GAAACATCCAAATCGCGGTTACAT
	03875-5N	GACCCCTGGTGCATATGTGGCT
	03875-3N	GAGCACGCGGTCCCAAAGTC
	03875 WITH 5F	GAAGATGGAACGGTCAAACGCC
Fg01969	01969-5F	CGCGAAAAATACAAGGTGCCATAA
	01969-5R	gcacaggtacacttgtttagagaGAGGGAGCCCCGGTAGTGTCT
	01969-3F	ccttcaatatcatcttctgtcgaTGTCCGTCTGGGCGAGGG
	01969-3R	GGGCGATCAGGATTCCACTCAC
	01969-5N	GCGCCTCGATTGTTTGTCCTC
	01969-3N	CACCTCAACCTCTCCCTTCTCCTC
	01969 WITH 5F	CGTCGACCGTTGTTGCTCTTCT
Fg02073	02073-5F	AATTCATTGGACGTGCTGGACCT
	02073-5R	gcacaggtacacttgtttagagCCAAGTGGCAAAGGGGAAATAA
	02073-3F	ccttcaatatcatcttctgtcgTTGCAGCGTTAGCAGGATTCATC
	02073-3R	AGGGGCATTTGAAGGCAGGA
	02073-5N	GACAGATGGCAGTGCAGTGGATT
	02073-3N	TTGACCCAAACCGCATAAACA
	02073 WITH 5F	CCATGCGCCTCAAAATATAACCAT
FgPLD1	09917-5F	AAATAAGGGGTGGGAGGCATACG
	09917-5R	gcacaggtacacttgtttagagaATGCCGTTCGAGGAGTGAGGTC
	09917-3F	ccttcaatatcatcttctgtcgaGCGTTGCACCCCTGGCTATC
	09917-3R	TCCGGGAGCAGAAGACCTAAACC
	09917-5N	ACGGCGTACAAGATAGCTGAACCA
	09917-3N	GCCTTGCTTCCTGTTTCCCTCTTA
	09917 WITH 5F	GCGTCCGGCGAACCTGAG
FgPLD3	06175-5F	CCAACTGTGCCCTGTGACGG
	06175-5R	gcacaggtacacttgtttagagGTGAGATGCAGGATGGGTAACAAT
	06175-3F	ccttcaatatcatcttctgtcgGCGCTCAACAGTCTCACTGATGTG
	06175-3R	TTGGTTTTGCCTGGGTTGATG
	06175-5N	TCGGCCATGAGCTGTCAATAGT
	06175-3N	CCATCGGCTTTGTCATTGCTG
	06175 WITH 5F	CCGGATGTCTGAAGACACGAATGT
FgPLD2	01973-5F	GACACTGTGTTTCGGGACTGGATT
	01973-5R	gcacaggtacacttgtttagagaGGTACGCTTGTGTTCCGCCAT
	01973-3F	ccttcaatatcatcttctgtcgaAGATGGCGGAATGGGGACTTC
	01973-3R	GAGGTCCGAAGGCAGGAATAAGAA
	01973-5N	GGCGGAGAGAGAGAGACCAGAGTC
	01973-3N	CGCTTCTCATCGCAAACCTCAT
	01973 WITH 5F	TGAGAGCGACACACAAATCACTGAC
Fg09004	09004-5F	AGGGCTGGGCACACCGACT
	09004-5R	gcacaggtacacttgtttagagaAGAGCTCCAGCACCGTTTGAGTT
	09004-3F	ccttcaatatcatcttctgtcgaGGTGGGTGGAGCGTTGTAAGATT
	09004-3R	ATCCTCCGGTTTCTTAGCCTCCA
	09004-5N	ATCTTGCTGTTGTCATTGGTGCTA
	09004-3N	AGTGCTGCGGATGGCTAAACG
	09004 WITH 5F	GAATTGGGCCGGTGTTTGAATAA
Fg06404	06404-5F	CCAACGCAGGGTCATCATCACTA
	06404-5R	gcacaggtacacttgtttagagaGCGATCGTTGGACATAGCAGAAGT
	06404-3F	ccttcaatatcatcttctgtcgaGAAGCAGCTGCCCCCTAAGAACTA
	06404-3R	GTCCTGCTCGCAATTTTCATTCTG
	06404-5N	TCCGAGGGTTGTTGGTGAAAGTT
	06404-3N	GCGAGAATGGCCTTGCGTTAC
	06404 WITH 5F	AAATACGAGCGGGGCGATTCT
Fg07372	07372-5F	TCGCGGAGATTCGTTCGTATGT
	07372-5R	gcacaggtacacttgtttagagGAGCGGGGCTTGAGTGTTACTTG
	07372-3F	ccttcaatatcatcttctgtcgTTGCCGATAAGCTCAGGAACGA
	07372-3R	ACGCTGCGATATGGAAGACGATAA
	07372-5N	ACAAGCATGCAGACACGACCAG
	07372-3N	CGATAACGAAAACTGGGATGAAAG
	07372 WITH 5F	GTGGGGACACGAGGAGGCAT
Fg03358	03358-5F	CCACATCTCGAAATCTCAACAGGG
	03358-5R	gcacaggtacacttgtttagagCCATTGAAGTTGCACCGACCA
	03358-3F	ccttcaatatcatcttctgtcgGTGGTTGTCTGGTGAGGAGGTCTA
	03358-3R	TGTTGCACTCCTTCACACACTCGT
	03358-5N	AAGCGCTGTTGTGTCGTTCCA
	03358-3N	AGCCGAACTCACTCAAATAACGAA
	03358 WITH 5F	TGGACGTAATGCCCGTTTCAATA
Fg09154	09154-5F	CGAGATGCCTACGTCTTGATGGAA
	09154-5R	gcacaggtacacttgtttagagaGCGGTGGTGAGTAAAAGATAGGTG
	09154-3F	ccttcaatatcatcttctgtcgaGCGGAGCAATCGTGAATGAAGGTT
	09154-3R	GCGTCCTATCTTAGGCCGACTTTT
	09154-5N	GGCGCTGTGTTCAGGTTCTATACG
	09154-3N	TCCAAAAGCATATATACGCCGCC
	09154 WITH 5F	CATGGAGTAGGATGGCGGTGTG
Fg09256	09256-5F	AGGAAGAGTGGGATTTGGTTAGGA
	09256-5R	gcacaggtacacttgtttagagCCTTGGGTAGGTAGGTGTAAGTGG
	09256-3F	ccttcaatatcatcttctgtcgCAATAATTATTTTCCAAATCACCCC
	09256-3R	TGATCTCGACCCTTCTCTTTACCC
	09256-5N	GAAAGCACATGAACAACCGAAGC
	09256-3N	CGTGCTAAAACCTCATCCGACAGT
	09256 WITH 5F	TGTTTTGTTTCCATTTCTGGTGAGTG
Fg08571	08571-5F	CTGCTGTGTCAAATCATCTGCCC
	08571-5R	gcacaggtacacttgtttagagaAGGGAATAGCCATCGCAACAATC
	08571-3F	ccttcaatatcatcttctgtcgaGGAAGAGACAGTGGCTCGGAAAA
	08571-3R	CGCATACATACCGCAGGATGAAAT
	08571-5N	GCACACGAAGACGACAAGGGAG
	08571-3N	CATGGCACCTCCTAAGGCTTGAA
	08571 WITH 5F	AGAGATAGTGGAAACCTACGGGCG
TRI8	03532-5F	GGTTGTGAGAGCCCTGCGAAA
	03532-5R	gcacaggtacacttgtttagagaCGCCAACCAAGCCCAACC
	03532-3F	ccttcaatatcatcttctgtcgaTTGACTTCTGGAGATCTGCCTGGT
	03532-3R	CGCTATGTAGGACTCGTAGGCAATG
	03532-5N	GCCATTGTTGAGGAGTCGTAAAGC
	03532-3N	TGCGTCGAGATTTTAGGCGTAGC
	03532 WITH 5F	TGTTCCAGGCTCGGTATTCTCAAA
Fg03486	03486-5F	TCCAAAGCATGTCATCAGCCTATCT
	03486-5R	gcacaggtacacttgtttagagaAGCCAAGCCTGAGACGCCAT
	03486-3F	ccttcaatatcatcttctgtcgaCATATGTATCGCCCGCTGGAAAG
	03486-3R	GAAGCAACAGCAGCAGAAGCCAT
	03486-5N	CAAAGCGCTTCTTCATCGTGTCA
	03486-3N	CGTAGGTGACAATGGTAAGCCCG
	03486 WITH 5F	TTGGTGGTAGTGTTTGCTCGTGAA
Fg03846	03846-5F	GAGGAGGGCCAATTAGGACACAG
	03846-5R	gcacaggtacacttgtttagagCCGTCGACGTTATAACTGTAGTGCG
	03846-3F	ccttcaatatcatcttctgtcgTCTGATTGTTGGCCGTTAGTGTCT
	03846-3R	TGCCCAGCTTCCAGACTACACC
	03846-5N	TACAAAGGGCGGCAAGAGTGAA
	03846-3N	CCACCGTTCACCAGAGATGATTG
	03846 WITH 5F	GCACAGTACCCGGTTCTTCATCCT
Fg03911	03911-5F	CGGAAACGGACCTGATGAGAAGTA
	03911-5R	gcacaggtacacttgtttagagaGAGCGAGGACTACTGGAAGGACG
	03911-3F	ccttcaatatcatcttctgtcgaGGGAGACCTACCTCGCCTTGACT
	03911-3R	GCGCTTTGGGTGCCTTTACG
	03911-5N	TGAGTGGCTTGAGGAGTTTTGGC
	03911-3N	GCAAAGCGAAAAAAGGGGATAGAA
	03911 WITH 5F	GACGAGCAGTGAATTGTGGGAGTG
Fg01571	01571-5F	ATAACCTGATTGGAGCGTTGTTGC
	01571-5R	gcacaggtacacttgtttagagTGGATGGATAGTGGCTGAGGTG
	01571-3F	ccttcaatatcatcttctgtcgACCGCTGATATGCCCAACTTTTA
	01571-3R	ACTTACTCAATCGGGCAACTCGG
	01571-5N	CCCGACAATCACAATCACAAGTCA
	01571-3N	CAACAAAGGGGTAGAACACGGGTA
	01571 WITH 5F	CTCGGAGGCCATCGCATAA
LIP1	01603-5F	TGCATTGGGCTTCACTTCTGATG
	01603-5R	gcacaggtacacttgtttagagAGTCCCGCATTCTCCATCCTAC
	01603-3F	ccttcaatatcatcttctgtcgAAACTCAACCCGCTAACCATCC
	01603-3R	GCGGCCACTCTGCGTAAGTCT
	01603-5N	GGGGCTGTCGATATGGTCCTGT
	01603-3N	TTCAACCAATCTCCCCCGTCTAA
	01603 WITH 5F	TCATGATGGCACCTCGGAAA
Fg01711	01711-5F	GACACGACCGGATGGTAGCAAG
	01711-5R	gcacaggtacacttgtttagagGTTAATTCCCCGCGACCAACT
	01711-3F	ccttcaatatcatcttctgtcgTGCGACAGTGAGGCATAGTCAAA
	01711-3R	CCGAGTGGCCAGCATCATACC
	01711-5N	GCAGTCAGCAGCCGGTTTTCTA
	01711-3N	GCATTCTGTTCTACGGTGTCGGTC
	01711 WITH 5F	ACCAACAGGAGGAACAGCATAAGG
FAEC2	02133-5F	GATGCGCTGGTCCTTTTCTGC
	02133-5R	gcacaggtacacttgtttagagTCGGGCCTGCTTGAACTGA
	02133-3F	ccttcaatatcatcttctgtcgCCGATCATGTGCCGTAACAGA
	02133-3R	TAATCGTGGCGACAATAACAGCAG
	02133-5N	TGACCAGCTGTTTGTTGGAGATTG
	02133-3N	GGCCAACAGCAATAAGACCGAG
	02133 WITH 5F	GCCAGTAAAAATATCTTGCCAGTG
Fg02944	02944-5F	CGAGACGCAATAAACGTTCCAGA
	02944-5R	gcacaggtacacttgtttagagTGCGAGGTTTAGCAATGTCTCAT
	02944-3F	ccttcaatatcatcttctgtcgGGCATGACCTGCACACTAAACAC
	02944-3R	GCCACCCCTTGTCCATTCACT
	02944-5N	TTGTTCAGTACACCGGTTTGAGCA
	02944-3N	GCAGCGACTCCTTTACCGTTAGC
	02944 WITH 5F	AAGAACCCCAAAGCTCCAATACG
FAEC3	02987-5F	TGACGAAAACGATCCCACACAG
	02987-5R	gcacaggtacacttgtttagagTGGAACCAAGCACCAGAATGTC
	02987-3F	ccttcaatatcatcttctgtcgTGTGTGCGCATGATGTTGATTAG
	02987-3R	CTCACCCAACTGGCACTCAAGAC
	02987-5N	TCTTCGGAAGCGGTCTCACTGT
	02987-3N	ACCTCATCCAATATGCTGCTGTCA
	02987 WITH 5F	CATCATGGCCCGTGTTCGTA
Fg03217	03217-5F	GGGTTGCACTGCAGTTTACGGT
	03217-5R	gcacaggtacacttgtttagagTTTAATGAGTTGCTTGTGGTCGC
	03217-3F	ccttcaatatcatcttctgtcgACTCGGACTGCATCCATCACTC
	03217-3R	AAGAGCTTGCAACAATGTTTCACG
	03217-5N	CGGGCCGGAGCGAGACTA
	03217-3N	CTGCAAATCCTCGATTCGGTCTC
	03217 WITH 5F	GGGTCCCAGAGATGTTCAGTGC
Fg03243	03243-5F	TCAACAGCAGGCCATTCTAACTCG
	03243-5R	gcacaggtacacttgtttagagaCGCAGTGACGAGGCTTAGAAGAGA
	03243-3F	ccttcaatatcatcttctgtcgaTTGCTAGCGAACAGTTTGGAAGGT
	03243-3R	GTGTCATTGACAGCTCGGTGGG
	03243-5N	TCGTCTGATGTCGTGTCTCCTGC
	03243-3N	ACCCGAAGCTGATAAACAAACGC
	03243 WITH 5F	CGAGGGTACCGTTCTTGACTTTGA
Fg03601	03601-5F	CCTTGATGGATGGTATGTTGCGTC
	03601-5R	gcacaggtacacttgtttagagaGGCAAGCGCTGCAAACAGTAAT
	03601-3F	ccttcaatatcatcttctgtcgaCGAGTCAAGAGCTGCAGCAAAAGT
	03601-3R	CCACGAAATCGAACAGGCTCAG
	03601-5N	TTGCTGTCAAGCTGTTGATGTTTCA
	03601-3N	ACGACCTACATTAGTGCTGACGGC
	03601 WITH 5F	TCGTACACCGAGCCATTCAGAGA
Fg03687	03687-5F	CGCGCAAATCATATGGAGAATGT
	03687-5R	gcacaggtacacttgtttagagTCACATAGGCTCAGCGGTTCTTTA
	03687-3F	ccttcaatatcatcttctgtcgGGAGTCATCCCTGGAAGCAAAA
	03687-3R	GCCTCTTCACGAATAAAGCCATCA
	03687-5N	CCGAACTGCCAAGTCCTGCTAA
	03687-3N	TCGCCGAGGACTTTTATCAGGTC
	03687 WITH 5F	AGGATGAGGTGGGAGAGCAGATG
Fg03738	03738-5F	GCATATGGTTCTCCAGACGGTGA
	03738-5R	gcacaggtacacttgtttagagGGCAACGCGGTGTTTGTATTT
	03738-3F	ccttcaatatcatcttctgtcgAGCTAGTGGGAACCAGAAAGGG
	03738-3R	CTTGTCTACTTCGTGCAGGGGCT
	03738-5N	GCTGGAAGCGCTGCTGTGAC
	03738-3N	GCCGATACCACATCTCTCCGAA
	03738 WITH 5F	TCCGCATTCTTAGACACCCATACA
Fg04657	04657-5F	CGGAAAATGTTGCTTGATACGAGA
	04657-5R	gcacaggtacacttgtttagagAATGCCTCGGTTGATTGGTAGTG
	04657-3F	ccttcaatatcatcttctgtcgTGCGCTCAGTGTTGTTCCATAAGG
	04657-3R	CTCCTTCCCCATCACATCCAGT
	04657-5N	CCAGGCAAATCTCAATCAACAGG
	04657-3N	CTATCACCCATACTGCGGACCTC
	04657 WITH 5F	ATATCTTTCCCCTCCCCAATGACC
Fg05597	05597-5F	TGTGTTGGTAGATGGCGGTAGAGG
	05597-5R	gcacaggtacacttgtttagagaGACGAGCCTTGCGATTCTTGTG
	05597-3F	ccttcaatatcatcttctgtcgaGATGAGTCTCAATCCAGCAGCAGC
	05597-3R	CGGCACGTCCCACAGTGATTC
	05597-5N	TGAAAACAAAAACAAAACCGTGAGG
	05597-3N	GATGGGCCCAGGTTCACGAT
	05597 WITH 5F	GCCTCGACAGCAACGCCG
Fg05935	05935-5F	CCCAACAGCTTGAATTGTCGGTAG
	05935-5R	gcacaggtacacttgtttagagaGCGCGGTAGTCAGAAGTTTGAGTG
	05935-3F	ccttcaatatcatcttctgtcgaGGGCAAGACGGAGGAGCAATC
	05935-3R	TGTCGGAGCCAAACTTCTTCTACG
	05935-5N	GAGTGGCATTCAGCGATGGGT
	05935-3N	TGTCGGTCGTACTTTTGAGGGAGA
	05935 WITH 5F	GAATGGAAGTTGTGGTGCCGACTA
Fg06437	06437-5F	TTTGCAGGCAAGCCAGTCATAG
	06437-5R	gcacaggtacacttgtttagagGAGAACACGCCAAATGTAAGGAAAG
	06437-3F	ccttcaatatcatcttctgtcgGTGCCGCAAGGACATACAGGA
	06437-3R	TTCAGATCGTTTTTATGCCGTATTG
	06437-5N	GACAAATGGGTGCAGTTCTCCTAT
	06437-3N	ATTTGTGCCGAATGTCTACCCTCT
	06437 WITH 5F	CGCGCTCCATATGACTCTGACTT
Fg06807	06807-5F	TCCGTTCCTTTATGACCCCTTTAG
	06807-5R	gcacaggtacacttgtttagagCTGTGCCTTGGTTTTGGTTATTGT
	06807-3F	ccttcaatatcatcttctgtcgTATCTTGATAAACAGGCATCCGACA
	06807-3R	AGACGGTATCCCTGGCATTAGTGT
	06807-5N	GCGAGCACTTCGGAATAAATGAC
	06807-3N	TATACTGGCCATGGACCTAATCTGAA
	06807 WITH 5F	ACGGCCCTGAAGAAGATGGTAA
Fg08192	08192-5F	GACGCGTCTTTGGTGTTGTTGT
	08192-5R	gcacaggtacacttgtttagagGCTAGTGCTGTGTTGATGAGAGTGC
	08192-3F	ccttcaatatcatcttctgtcgCTCAACCCAAATCCCTTCTCCATA
	08192-3R	GGGGTCACTCAGCACTTCAAATACT
	08192-5N	CAAGTTCGGCGTAATCCTGTAGC
	08192-3N	GCACTTGGTCTGGTACTCCCTCTTA
	08192 WITH 5F	TGCTGTTGGGTACGCATAGTCTG
Fg08746	08746-5F	GTGACGACGATTCTGATGATGACTC
	08746-5R	gcacaggtacacttgtttagagTCCGCCAAGAAAGCAAGTAATGA
	08746-3F	ccttcaatatcatcttctgtcgTGGCGCAATAGGTGGGATAGAG
	08746-3R	GTGACTCTTGCGACGGAATGTAAA
	08746-5N	GATAGCGATGAGGACTGGGAATAGAG
	08746-3N	GTGGCCCTGACCCGAAATCTA
	08746 WITH 5F	CCCCTTCTTGCTTTCGCTCATAA
Fg09122	09122-5F	CGTTGTTTCTGATGCTTGTCCTG
	09122-5R	gcacaggtacacttgtttagagTGAGTGCACTTGCCGAAACCTA
	09122-3F	ccttcaatatcatcttctgtcgTCCAATTTCGTTATCGGCAGTTTA
	09122-3R	ATTGGAGGAACTTGGTGGGAGAA
	09122-5N	ACGTTGTTCCCTGGTTTTCTCTGT
	09122-3N	CCCGACATCCCTGGTTTCAA
	09122 WITH 5F	TCCATGGATGAAAACAAGAACAGG
Fg09181	09181-5F	CGCAAGAGGCTGTGTCCGTG
	09181-5R	gcacaggtacacttgtttagagaGCAAGAAGAACAGCACCCAGCAT
	09181-3F	ccttcaatatcatcttctgtcgaGACAGCGAAATGCCTACTTGGATG
	09181-3R	ATGCTCTTTCTTCCGTAACCTGCG
	09181-5N	TCGAAGAAACGCAGCAGCAAAT
	09181-3N	TTCTTTCCTCGGTTGCTTGCTTC
	09181 WITH 5F	CGTCGGACCAAGTTTCGTTCAG
Fg09264	09264-5F	CGCGGATCTCGAGACAGTTATG
	09264-5R	gcacaggtacacttgtttagagAAGCCCAAATGATTCAAGTATGTCC
	09264-3F	ccttcaatatcatcttctgtcgAGCATTGTGGAAGTAAGCGAAGTG
	09264-3R	CCGTCAGCAGCAGTGGTTGTT
	09264-5N	AGAAGGCGGCAGTTCAGTCG
	09264-3N	GACCGGCAGAGGGGACATTAC
	09264 WITH 5F	GCGGAGACAGGCGATTATGA
Fg10020	10020-5F	CCTCATCCCAGCATCTTGACTTGT
	10020-5R	gcacaggtacacttgtttagagaGGAAGACACGATGGAGTGTTGTGG
	10020-3F	ccttcaatatcatcttctgtcgaTTGCTTTGTTCAGTCACTTGTGCG
	10020-3R	TGGTGCCTGTAATATCCCTCGTTC
	10020-5N	ACGAGGTCGGCAAGGAGTTAGTG
	10020-3N	ACCTGCCTGCACTACCACGGA
	10020 WITH 5F	TGACAAGAGTTGGAACGGGCG
Fg10308	10308-5F	GGGTCGATTTTCCGTTTGAGTG
	10308-5R	gcacaggtacacttgtttagagCGGAGTTTCGGGTTGCGTAA
	10308-3F	ccttcaatatcatcttctgtcgGATTTGGATTACAATGAGACGGGC
	10308-3R	GCCCAACTTACCCCGAATCTTAT
	10308-5N	CAATGAAAGGCCGTACAGTCGTT
	10308-3N	AAAGTAGGCGAGAGTGACGGTAGG
	10308 WITH 5F	ATCTTTCCACCCTTCTTTTCAATG
Fg10713	10713-5F	GTGGATGGAAGGTACGTCAGAGGA
	10713-5R	gcacaggtacacttgtttagagCCAGTTCAGAGTTATGCGGGGTAG
	10713-3F	ccttcaatatcatcttctgtcgTTGGGACCCCCTTTGTATCTGTG
	10713-3R	GCATAGGTGGTCGATAGGGGAGAG
	10713-5N	CGATTAGGTGAATGCAACGAGGAG
	10713-3N	GGTGATGCATGCCAGGGTTAGA
	10713 WITH 5F	CGGTAGCGAAAGGCGTTGTGT
Fg11555	11555-5F	CAATGCCCTTCAGATCGTTCGT
	11555-5R	gcacaggtacacttgtttagagCGTACCTGGTCCTGGCATCGT
	11555-3F	ccttcaatatcatcttctgtcgGCTAATCTGTGTAAGGATGCCGC
	11555-3R	TCAACCAGAGACCCTTCGCTACAT
	11555-5N	GGTCACATCAGCCCACGAGTTG
	11555-3N	AACCATACAAGCCATCTCGGACAA
	11555 WITH 5F	CGCCGAAATCTCCTCACGAC
Fg11562	11562-5F	CACGGATCCACCAGAACGAACT
	11562-5R	gcacaggtacacttgtttagagGGAGTCCGAACCGTGGCTGTAT
	11562-3F	ccttcaatatcatcttctgtcgCGGGGCAATACTGCACTTGAGACT
	11562-3R	TCATTGCATCTTCCAACTGTCCAC
	11562-5N	ACATTGGGGCCAGGGTATCATC
	11562-3N	TGAAGTAAGTGACACCGCAAATGA
	11555 WITH 5F	CGTACCCCTCGCCCACAG
FAEC1	12548-5F	CATCAAGGAAGCCGCGTAGTCA
	12548-5R	gcacaggtacacttgtttagagCGTGGGCAATAAGCGAGGACTA
	12548-3F	ccttcaatatcatcttctgtcgTTGATCGAGGTGGCGGCTATTA
	12548-3R	GGGCTGGGTCTTTGTCGTCTTATC
	12548-5N	ACGGTAGTCTGGGTGGGATGC
	12548-3N	TTCCCTCAACGGTAGAAAAGAAAGA
	12548 WITH 5F	GAAACCGAACCCAGCACCGTA
Fg12678	12678-5F	CAAGAGGACCGCGAAGATGAACT
	12678-5R	gcacaggtacacttgtttagagTCGGTGGGCGCTGTATATTTAGAC
	12678-3F	ccttcaatatcatcttctgtcgCGGGGAGGAGCTAAAGAGGAATA
	12678-3R	AATCTCATGGTGGGTGGTTGGTTA
	12678-5N	TGGAACGAGATCCCAACACTTACG
	12678-3N	GTTTTCCAAGCCAAGAGATGTGACC
	12678 WITH 5F	CTGCGAAGAAACCTCAACAATCC
Fg13493	13493-5F	GGTCTTGGTGGTCATTTCAGTGC
	13493-5R	gcacaggtacacttgtttagagTCTGCCTTGGATCAGCGTTTACTC
	13493-3F	ccttcaatatcatcttctgtcgCAAGAAGACGACTATGGGAGGCAA
	13493-3R	GCTTCACAGCTTACAATGGCGTC
	13493-5N	ATTATGCTTGCGCGTTGGCTTA
	13493-3N	GTCATGAGGGTGGTGTCTTTGTCC
	13493 WITH 5F	TGGAATCATGGTCGTTGCTAAGT
Fg13655	13655-5F	GCTGGAAACCCTTCTCGAATGACT
	13655-5R	GCAGAGCTACAAGGGGCGGT
	13655-3F	gcacaggtacacttgtttagagAGAGTTAGAGCGATGGGCAGCAC
	13655-3R	ccttcaatatcatcttctgtcgACCAGGGTTTTGGGTGAAGAATCT
	13655-5N	TTGGCCGATGAATCCGTTGA
	13655-3N	CGAGTCGATGATATCCAGCACCA
	13655 WITH 5F	GCTAACTTTGACGATGCCTGATAG
Fg13982	13982-5F	TACCCGTTGCTCGCATTGTTAC
	13982-5R	gcacaggtacacttgtttagagCCAGCGTTGACAGTCCCGTCT
	13982-3F	ccttcaatatcatcttctgtcgCAGGGTTTTGGGTGAAGAAT
	13982-3R	GCGGCAACGATGACTGGAAA
	13982-5N	TCAGCGATATGGCGAGGGACTA
	13982-3N	AGAGCACCCCGCAAAACATAGAT
	13982 WITH 5F	TCTTTTACGCCATCCTTCTTATCA
Fg07080	07080-5F	TCGACAGAGCTGAAAGGGTAGTGA
	07080-5R	gcacaggtacacttgtttagagGGTTAAACGCTGGACGTATCAGGT
	07080-3F	ccttcaatatcatcttctgtcgCAAGCGCTCGTCACGGTAATCTA
	07080-3R	GCGGCCACAGGTGAAAGAGAAT
	07080-5N	AAATGGCCGAAGAGTTGCGATA
	07080-3N	TGAGACTATCGAACAGCATACCCCA
	07080 WITH 5F	TACCATTATCATTGCCCTTGTCAT
FGL4	03209-5F	CGGACTTGCGTTTCTTGGAATC
	03209-5R	gcacaggtacacttgtttagagCCATGACGATCGCCATTACCA
	03209-3F	ccttcaatatcatcttctgtcgCCTACATACTTCAACAGCAACGACAG
	03209-3R	CTGAATCTAAACTCTGGCAACCCC
	03209-5N	AACCCGAAGATAGACTACCACCCG
	03209-3N	GCATACCAGGAACGTTGGTCATAA
	03209 WITH 5F	CATCCATGCATCCACAGTCGTAG
Fg09099	09099-5F	CTGGCTGGCACTGCATACGAC
	09099-5R	gcacaggtacacttgtttagagTTAATCCCTCCAGACCGGAAAATA
	09099-3F	ccttcaatatcatcttctgtcgTCCTGGTGCCTCTTAAACATCCTT
	09099-3R	TACTGCAGCTGTTCATCTTACGGC
	09099-5N	GAGGGATAGAAGCCCCTGTAGAATG
	09099-3N	GTACAAACCGAGCTGCACAACGA
	09099 WITH 5F	AAAGGGGGTCTTGGAATAGGAGC
Fg03095	03095-5F	CCCTCTCGATGCCGTCTTTGA
	03095-5R	gcacaggtacacttgtttagagGCCACGAATGCCAAGACTATCAGT
	03095-3F	ccttcaatatcatcttctgtcgCTCATGTTGCTCGTCACCACTTC
	03095-3R	TCTCAAGGTGAGGTGCAGATGTGT
	03095-5N	CCATCGACTTCAACGCTCAGGTA
	03095-3N	GACAATGACTCTGCCGATACCCTT
	03095 WITH 5F	GAAATTGAACCCTTGCCGTGTAGA
	Gen-For	CGACAGAAGATGATATTGAAGG
	Gen-Rev	CTCTAAACAAGTGTACCTGTGC
	Gen-G3	GGGAAGGGACTGGCTGCTATTG
	Gen-G2	GCAATATCACGGGTAGCCAACG
	Gen with 5F	GTTGCCTAGTGAATGCTCCGTAACA
Primers used to generate complemented strains and overexpressing strains
Purpose	Oligo name	Sequence (5' to 3')
FGL1com	FGL1-COM-F	tatagggcgaattgggtactcaaattggttTGCAGCACTGCCCGTATTGTAG
	FGL1-COM-R	aacagctcctcgcccttgctcacgttaattaagcctccgcctccgcctccTGATGAGCGGTTGGCGTG
FGL1oe	FGL1-OE-F	tttcgtaggaacccaatcttcaaaATGCGTCTCCTGTCACTCCTCTC
	FGL1-OE-R	= FGL1-COM-R
	FGL1-OENOG-R	cgagaaactaggccagcagtagacacATGGCGTACGGATGGTTATGAG
LIP1com	LIP1-PRO-F	TGCATTGGGCTTCACTTCTGATG
	LIP1-ORF-R	cgaccgggaaccagttaacaaCATGAGTCGAGAATGAATGCTGTTT
	HYG-F	TAACCCACTCGTGCACCCAAC
	HYG-R	TTGTTAACTGGTTCCCGGTCG
	LIP1-PRO-N	GGGAAGTTCAGGTACGGGAGTTTT
	HYG-F1	GGCTTGGCTGGAGCTAGTGGAGG
LIP1oe	LIP1-OE-F	tttcgtaggaacccaatcttcaaaATGAGATTCTCTGGTTTCGTCTCTG
	LIP1-OE-R	cccggtgaacagctcctcgcccttgctcacTACCACCAAAGCACCGGCAT
FgSAS3com	FgSAS3-COM-F	tatagggcgaattgggtactcaaattggttAGGGTGCCTCTGCCTTGTCTGT
	FgSAS3-COM-R	cccggtgaacagctcctcgcccttgctcacAATGTCCTCCCCTTCGGCATCA
FgSAS3oe	FgSAS3-OE-F	tttcgtaggaacccaatcttcaaaACAATGGAAGAGGATCGTCAACAAG
	FgSAS3-OE-R	= FgSAS-COM-R
GzZC258com	GzZC258-COM-5F	GATACGCACGCGAATCTCCTGTC
	GzZC258-COM-5R	cagctcctcgcccttgctcacGTGTCTCTTCATCACTGCCACACC
	GzZC258-COM-3F	cctccactagctccagccaagccTACGACGGTGTGGCAGTGATGAAG
	GzZC258-COM-3R	CGCCAAGCAACACCCATACAATC
	GzZC258-COM-5N	GCCTTTATCCCACAATCCACTTCC
	GzZC258-COM-3N	AAACCCACAGCTGCTCCCACAAA
	HYG-F1	GGCTTGGCTGGAGCTAGTGGAGG
	pIGPAPA-sGFP F	GTGAGCAAGGGCGAGGAGCTG
	Hyg-H3	CGTTATGTTTATCGGCACTTTGC
	Hyg-H2	GCTGCTCCATACAAGCCAACC
GzZC258oe	GzZC258-OE-5F	GATACGCACGCGAATCTCCTGTC
	GzZC258-OE-5R	gatagtggaaaccgacgccccAGTGTATTGTAGTTGAGGTTTTGCGC
	GzZC258-OE-F	tatcacaaaaggaacccaatcttcaaagCGTATCATGTCCAACGAAGATCCTT
	GzZC258-OE-R	GAAATAGCCAGGTCCGGGGG
	GzZC258-OE-5N	GCCTTTATCCCACAATCCACTTCC
	GzZC258-OE-RN	TCACCAGGGGAAGAATATGCT
	Neo-F	GGGGCGTCGGTTTCCACTATC
	EF-R	CTTTGAAGATTGGGTTCCTTTTGTGATA
	Gen-G3	GGGAAGGGACTGGCTGCTATTG
	Gen-G2	GCAATATCACGGGTAGCCAACG
GzZC066com	GzZC066-COM-F	tatagggcgaattgggtactcaaattggttCCTTGGCCGGTTAATCACGA
	GzZC066-COM-R	aacagctcctcgcccttgctcacgttaattaagcctccgcctccgcctccTGGTTGAGCTGGGTTTTCGG
GzZC066oe	GzZC066-OE-F	tttcgtaggaacccaatcttcaaaATGCTCACCAAGGGACCCCT
	GzZC066-OE-R	= GzZC066-COM-R
Primers used for qRT-PCR assays
Gene name	Oligo name	Sequence (5' to 3')
FGL1	FGL1-RT-F	ATCGTCGTCTCGTTCCGTGGTA
	FGL1-RT-R	GAGATCTCGTTCCAGGCATTCTG
LIP1	LIP1-RT-F	GGTGGCTGACAATATTGCTTCCT
	LIP1-RT-R	TCATGATGGCACCTCGGAAA
GzBZIP017	GzBZIP017-RT-F	CAACAACCACCTCAGCAACCTTCT
	GzBZIP017-RT-R	TCTGAGCACCGTTTCTACCCTGA
GzC2H018	GzC2H018-RT-F	GCATGGACTTTGTTAACCCTCTCA
	GzC2H018-RT-R	GAATCGCTGTAATGGAGGTTGTTG
GzC2H045	GzC2H045-RT-F	TCTTGATGGCCTTGACGGATTC
	GzC2H045-RT-R	CGGTGTTGCTAAGCTGAGATTGG
MYT3	MYT3-RT-F	CAGCAGCCACAACAGGAAGACATA
	MYT3-RT-R	GATTCCAAGGACTTCTCGGGTTTC
FgSAS3	FgSAS3-RT-F	CAGGAACCACGACGACGAAGATA
	FgSAS3-RT-R	GGTGCTGCAGTTTCTTCATCATCA
GzZC007	GzZC007-RT-F	GGACGAGAACGATCCAGAAGAAAA
	GzZC007-RT-R	AACACTAGTTGCGTTCCCTGCTTAC
GzZC066	GzZC066-RT-F	AAGAAAAGAGGACGACCACGACTG
	GzZC066-RT-R	TATCGTTGGTTCATGTGCTCTCCT
GzZC115	GzZC115-RT-F	GGATATCGTCATGAAGCCCAAGTT
	GzZC115-RT-R	GCGTACATTCTCAGGCAGTGGATA
GzZC157	GzZC157-RT-F	AGCGTGCAATGGAAAACCTGTC
	GzZC157-RT-R	ACCCCAGCGAATAGAATGTGAAAG
GzZC258	GzZC258-RT-F	AACTTTCGCCAGCTGCTATGTATG
	GzZC258-RT-R	ACATTCTGGCCTGCATACTGGTG
GzZC302	GzZC302-RT-F	ATCAAGCTGCAGGACAAAGTTAGG
	GzZC302-RT-R	TTCCGCTACTAGGCCCCAGATAC
GzZC303	GzZC303-RT-F	TGCCAGGACATTCTCGTTCACT
	GzZC303-RT-R	GCGCTCGTCGAAGTTGAAATAGTA
UBH	UBH-RT-F	GTTCTCGAGGCCAGCAAAAAGTCA
	UBH-RT-R	CGAATCGCCGTTAGGGGTGTCTG
Primers are categorized based on their applications.
